# Supplementary material for: A game-theoretic model for the classification of selected oil companies’ price changes
Source: PeerJ Comput Sci. 2023 Jan 25;9:e1215. doi: 10.7717/peerj-cs.1215 (PMC10280626; doi:10.7717/peerj-cs.1215)
Supplement: Supplemental Information 1 [file peerj-cs-09-1215-s001.py]

import numpy as np
from scipy.stats import norm

import numpy as np
import pandas as pd

from pathlib import Path
from matplotlib import pyplot
from sklearn.datasets import make_classification
from sklearn.metrics import roc_auc_score

from statsmodels.discrete.discrete_model import Poisson, Logit, Probit
from sklearn.model_selection import StratifiedKFold
import math

class color:
   PURPLE = '\033[95m'
   CYAN = '\033[96m'
   DARKCYAN = '\033[36m'
   BLUE = '\033[94m'
   GREEN = '\033[92m'
   YELLOW = '\033[93m'
   RED = '\033[91m'
   BOLD = '\033[1m'
   UNDERLINE = '\033[4m'
   END = '\033[0m'

def probit(X_train, Y_train, X_test, Y_test):
    pr = Probit(Y_train, X_train)
    pr_fit = pr.fit()
    prob_1_pr = pr_fit.predict(X_test)
    
    return roc_auc_score(Y_test, prob_1_pr), pr_fit.params


def probit_params(X_train, Y_train):
    pr = Probit(Y_train, X_train)
    pr_fit = pr.fit()
    return pr_fit.params

def CareEMaiBun(Beta1, Beta2, X_train, y_train, PozitiviProbit=0):
    k1=k2=0
    U1=list(map(u_j, range(Beta1.shape[0]), [Beta1]*X_train.shape[1], [X_train]*X_train.shape[1],[ y_train]*X_train.shape[1], [PozitiviProbit]*X_train.shape[1]))
    U2=list(map(u_j, range(Beta2.shape[0]), [Beta2]*X_train.shape[1], [X_train]*X_train.shape[1],[ y_train]*X_train.shape[1], [PozitiviProbit]*X_train.shape[1]))
#     print(U1,U2)
    if (U1[0][1]>=0) & (U2[0][1]>=0):
#         print("joc", end=" ")
        for i in range(X_train.shape[1]):
            if np.abs(Beta1[i]-Beta2[i])>0.00001:
                Dummy1=Beta1.copy()
                Dummy2=Beta2.copy()
                Dummy1[i]=Beta2[i]
                Dummy2[i]=Beta1[i]
                if u_j(i,Dummy1, X_train, y_train )[0] > U1[i][0]:
                    k1+=1
                if u_j(i,Dummy2, X_train, y_train)[0] > U2[i][0]:
                    k2+=1
    elif (U1[0][1]>=0) & (U2[0][1]<0):
        k2=1
#         print("@",  end=" ")
    elif (U1[0][1]<0) & (U2[0][1]>=0):
        k1=1
#         print("#", U1[0][1], U2[0][1],  end=" ")
#         print("#",   end=" ")
#     elif (U1[0][1]<0) & (U2[0][1]<0) & (U1[0][1]<U2[0][1]) :
#         k1=1
#         print("*",  end=" ")
#     elif (U1[0][1]<0) & (U2[0][1]<0) & (U1[0][1]>U2[0][1]) :
#         k2=1

#         print("&",  end=" ")
    else: 
#         print("--", end=" ")
        f1= fitness_probit(Beta1, X_train, y_train)
        f2= fitness_probit(Beta2, X_train, y_train)
        k2 = f1>f2
        k1 = f2>f1
        
            
        
    if k1<k2:
        return 1, k1,k2 # primul e mai bun
    elif k2<k1:
        return -1, k1, k2 # al doilea e mai bun
    else:
        return 0,k1,k2
    
    
    
    
def u_j(j, beta, X, Y, PozitiviProbit=0):
#     beta_j=np.mean(beta)
    beta_j=beta[j]
    Beta=[beta_j]*X.shape[1]
#     Phixijbj=norm.cdf(X[:,j]* beta_j)
#     print(X, beta, np.dot(X, beta))

    Phixb=norm.cdf(np.dot(X, beta))
    Phixijbj=norm.cdf(np.dot(X, beta)-X[:,j]* beta_j)
#     Phixb=norm.cdf((np.dot(X, beta)+ X[:,j]* beta_j))

    Phixb[Phixb>=0.9999]=0.9999
    Phixb[Phixb<=0.0001]=0.0001
    Phixijbj[Phixijbj<=0.0001]=0.0001
    Phixijbj[Phixijbj>=0.9999]=0.9999
#     print(-np.sum(math.isnan((np.dot(Y, np.log(Phixb)) + np.dot (1-Y, np.log( 1- Phixb)))))) if (-np.sum(math.isnan((np.dot(Y, np.log(Phixb)) + np.dot (1-Y, np.log( 1- Phixb)))))) else 1
    """
    daca la restrictie e mai mic decat pozitivprobit e log probit, altfel e doar pe featurul lui
    """
#     print (PozitiviProbit)
#     if NumarPozitivi(beta, X,Y)<=PozitiviProbit:
#         if (-np.sum(math.isnan((np.dot(Y, np.log(Phixb)) + np.dot (1-Y, np.log( 1- Phixb)))))) <0:
#             print(-np.sum(math.isnan((np.dot(Y, np.log(Phixb)) + np.dot (1-Y, np.log( 1- Phixb))))))
#         print('mai mare', end=".")
#         return (np.dot(Y, np.log(Phixb)) + np.dot (1-Y, np.log( 1- Phixb))),  NumarPozitivi(beta, X,Y) - PozitiviProbit #, -np.sum(math.isnan((np.dot(Y, np.log(Phixb)) + np.dot (1-Y, np.log( 1- Phixb)))))
#     else:
#         print('mai mic', end=".")
    produs=np.dot(X,beta)*(2*Y-1)
#     print(np.sum(produs[produs<0]),np.dot(np.dot(X,beta),2*Y-1))
    return -((-(np.dot(Y, np.log(Phixijbj)) + np.dot(1-Y,np.log( 1- Phixijbj)))+(np.dot(Y, np.log(Phixb) + np.dot (1-Y, np.log( 1- Phixb)))))),  NumarPozitivi(beta,X,Y)-PozitiviProbit  #+X.shape[0]/100#np.dot(np.dot(X,beta),2*Y-1) np.dot(np.dot(X,beta),2*Y-1)#
#     return np.sum(produs), np.sum(produs[produs<0])
#     return (np.dot(Y, np.log(Phixb)) + np.dot (1-Y, np.log( 1- Phixb))), 1# np.dot(np.dot(X,beta),2*Y-1)

def NumarPozitivi(beta,X,Y):
    produs=np.dot(X,beta)*(2*Y-1)
    return np.sum(produs>0)


def fitness_probit(beta, X, Y):
    Phixb=norm.cdf(np.dot(X, beta))
    Phixb[Phixb>=0.9999]=0.9999
    Phixb[Phixb<=0.0001]=0.0001
    if np.any((Phixb==0) | (Phixb==1)):
        print('Phixb',  end=" ")
    logPhixb=np.log(Phixb)
    log1minus=np.log(1-Phixb)
    conditie = (np.abs(logPhixb) != np.inf) & (np.abs(log1minus)!=np.inf)
    if np.sum(conditie)!=X.shape[0]:
        print(np.sum(conditie))
    fitness=(np.dot(Y[conditie], logPhixb[conditie]) + np.dot (1-Y[conditie], log1minus[conditie]))
    return fitness

def fitness_produs(beta, X, Y):
    produs=np.dot(X,beta)*(2*Y-1)
    return np.sum(produs[produs<0])

def fitness_joc(beta, X, Y):
    U=list(map(u_j, range(beta.shape[0]), [beta]*X.shape[1], [X]*X.shape[1],[Y]*X.shape[1]))
    return np.mean(U, axis=0)[0]


def accuracy(beta, X, Y):
    Phixb=norm.cdf(np.dot(X, beta))
    acc=0
    for phi,y in zip(Phixb,Y):
        if ((phi>0.5) &( y==1) )| ((phi<0.5) & (y==0)):
            acc+=1
    return acc/X.shape[0]  

def fitness_auc(beta, X, Y):
    Phixb=norm.cdf(np.dot(X, beta))

    return roc_auc_score(Y, Phixb)


def DE(fobj, X_train, Y_train, X_test, Y_test,  F=0.1, Cr=0.8, iterations=100, popsize=2, sigma_init=0.3, eta=15):
    print("Start: ",F,Cr,iterations, popsize)
    bounds=[(-100,100)]*X_test.shape[1]
    dimensions=len(bounds)
    min_bounds, max_bounds=np.asarray(bounds).T
#     pop=min_bounds+np.random.rand(popsize, dimensions)*(max_bounds-min_bounds)
    try:
        probit_auc, probituri=probit(X_train, Y_train, X_test, Y_test)
        probit_acc=accuracy(probituri,X_test, Y_test)
        probit_training_auc=fitness_auc(probituri, X_train, Y_train)
        probit_training_acc=accuracy(probituri, X_train, Y_train)
        probit_probit=fitness_probit(probituri, X_train, Y_train)
    except:
        print('fara probit')
        probit_auc=-1
        probituri=norm.rvs(size=X_train.shape[1])
        print(probituri)
        probit_acc=accuracy(probituri,X_test, Y_test)
        probit_training_auc=-1
        probit_training_acc=-1
#     print("Probit AUC: ", probit_auc, "probit test acc", probit_acc)
    print("Probit AUC: ", color.BOLD+str(probit_auc)+color.END, "probit training auc", probit_training_auc, "probit test acc", probit_acc)
    np.random.seed()
    pop=norm.rvs(loc=probituri, scale= sigma_init, size=(popsize, X_train.shape[1]))
    PozitiviProbiti=NumarPozitivi(probituri,X_train,Y_train)
    print('pozitivi probit: ', PozitiviProbiti)
    fitness_joc_probit=fitness_joc(probituri,X_train, Y_train)
    print('fitness_joc_probit: ', fitness_joc_probit)
#     pop=norm.rvs( size=(popsize, X_train.shape[1]))
#     print(pop)
    fitness=eval_pop(fobj,pop,  X_train, Y_train)
    best_index=np.argmax(fitness)
    it=0
    pop, fitness=DEIteration(fobj, X_train, Y_train, pop, fitness, dimensions,  min_bounds, max_bounds, F=F, cr=Cr, PozitiviProbit=PozitiviProbiti);
    best_index=np.argmax(fitness)
    
    yield  fitness[best_index], pop, it, probit_auc, probit_acc
    nrmaibun=0;
    while (it < iterations) and (nrmaibun<eta):
        pop, fitness=DEIteration(fobj, X_train, Y_train, pop, fitness, dimensions,  min_bounds, max_bounds, F=F, cr=Cr, PozitiviProbit=PozitiviProbiti)
        best_index=np.argmax(fitness)
#         nrmaibun+=1 if ( (accuracy(pop[best_index], X_train, Y_train)>= probit_training_acc)) else 0
        nrmaibun+=1 if (fitness_auc(pop[best_index], X_train, Y_train)>= probit_training_auc)   else 0    
#         print(list(map(NumarPozitivi,pop,[X_train for s in range(len(pop))], [Y_train for s in range(len(pop))])))
        if (nrmaibun==15)| (it%50==0):
            rezz=list(rezultatePredictiiNoi(pop, X_train, Y_train, X_test, Y_test))
            print(color.PURPLE, it, nrmaibun, fitness[best_index], "auc best_index: ",roc_auc_score(Y_test, norm.cdf(np.dot(X_test, pop[best_index]))), color.END)
        it+=1
        yield  fitness[best_index], pop, it, probit_auc, probit_acc
  
        
def DEIteration(fobj, X_train, Y_train, pop, fitness, dimensions, min_bounds, max_bounds, F, cr , PozitiviProbit=0):
    for ind in range(len(pop)):
        indexes= [idx for idx in range(len(pop)) if idx != ind]
        i1,i2,i3=np.random.choice(indexes,3, replace=False)
        offspring=pop[ind].copy()
        off=[ pop[i1][i]+F*(pop[i2][i]-pop[i3][i]) for i in range(dimensions) ]
        
        off=np.where(off<min_bounds, min_bounds, off)
        off=np.where(off>max_bounds, max_bounds, off)
       
        crossoverpoints=np.random.rand(dimensions)<cr
        offspring=np.where(crossoverpoints, off, offspring)
        fitnessOffspring=fobj(offspring,  X_train, Y_train)
        k,_,_=CareEMaiBun(offspring,pop[ind],   X_train, Y_train, PozitiviProbit)
        if (k==1):   
            pop[ind]=offspring.copy()
            fitness[ind]=fitnessOffspring
        elif ((k==0) & (fitness_auc(offspring, X_train, Y_train)>=fitness_auc(pop[ind], X_train, Y_train))):
            pop[ind]=offspring.copy()
            fitness[ind]=fitnessOffspring      
#             print("k0", end=" ")
    return pop, fitness


def findClosest(offspring, pop):
    dmin=1000000
    ind=0
    for i,parent in enumerate(pop):
        dist=np.linalg.norm(offspring-parent)
        if dist<dmin:
            dmin=dist
            ind=i
    return ind
            
    
    
    
    
def eval_pop(f,pop, X_train, Y_train):
    return [f(x, X_train, Y_train) for x in pop]


def multipleRuns(nr, X_train, Y_train,X_test, Y_test, atribute,  F=0.1, Cr=0.8, iterations=100, popsize=50, sigma_init=0.3, eta=15):
    r=[]
    aucuri=np.zeros(nr)
    probit_aucuri=np.zeros(nr)
    probit_accuri=np.zeros(nr)
    accuri=np.zeros(nr)
    accuri_train=np.zeros(nr)
    max_probit=np.zeros(nr)
    accuri_best_probit=np.zeros(nr)
    accuri_best_probit=np.zeros(nr)
    for n in range(nr):
        print(f"====== ====== ======= ======= rularea {n}:")
#         run=list(DE(accuracy, X_train, Y_train, X_test, Y_test,  F=F, Cr=Cr, iterations=iterations, popsize=popsize))
#         run=list(DE(fitness_joc, X_train, Y_train, X_test, Y_test,  F=F, Cr=Cr, iterations=iterations, popsize=popsize))
        run=list(DE(fitness_auc, X_train, Y_train, X_test, Y_test,  F=F, Cr=Cr, iterations=iterations, popsize=popsize, sigma_init=sigma_init, eta=eta))
        rez=list(rezultatePredictiiNoi(run[-1][1], X_train, Y_train, X_test, Y_test))
        max_probituri, ACCBestProbit, accBestProbit=rezultateProbit(run[-1][1],X_train, Y_train, X_test, Y_test)
        r.append(rez)
        aucuri[n]=rez[0][0]
        probit_aucuri[n]=run[-1][3]
        probit_accuri[n]=run[-1][4]
        accuri[n]=rez[0][3]
        accuri_train[n]=rez[0][2]
        max_probit[n]=max_probituri
        accuri_best_probit[n]=ACCBestProbit
        accuri_best_probit[n]=accBestProbit
    print(color.BLUE,"AUCURI: DE ",aucuri, "Probit: ", probit_aucuri, "ACCuri: DE", accuri, "Probit", probit_accuri, color.END)
    print(color.BLUE,"Gata ******************************", color.END)
    
    return r,aucuri,accuri, probit_aucuri, probit_accuri, accuri_train, max_probit, accuri_best_probit,accuri_best_probit


def rezultate(Beta, X_train, Y_train, X_test, Y_test):
    numar=Beta.shape[0]
    f_plus=np.zeros(numar)
    f_minus=np.zeros(numar)
    f_indif=np.zeros(numar)
    auc_uri=np.zeros(numar)
    for i in range(numar):
        pred=norm.cdf(np.dot(X_test, Beta[i]))
        auc_uri[i]=roc_auc_score(Y_test, pred)
        for j in range(i+1, numar):
            x,_,_=CareEMaiBun(Beta[i], Beta[j], X_train, Y_train)
            if x==1:
                f_plus[i]+=1
                f_minus[j]+=1
            elif x==-1:
                f_minus[i]+=1
                f_plus[j]+=1
            else:
                f_indif[i]+=1
                f_indif[j]+=1
    # print(f_plus, f_minus, f_indif)
    # print(auc_uri)
#     print("domina pe cele mai multe:")
    betaMax=Beta[np.where(f_plus==np.max(f_plus))]
    acc=[]
    for b in betaMax:
        pred=norm.cdf(np.dot(X_test, b))
        acc.append( accuracy(b, X_train, Y_train))
#         print(roc_auc_score(Y_test, pred), b, accuracy(b, X_train, Y_train), accuracy(b, X_test, Y_test))
        
#         yield roc_auc_score(Y_test, pred), b, accuracy(b, X_train, Y_train), accuracy(b, X_test, Y_test)
    beta_max_acc=betaMax[np.where(acc==np.max(acc))][0]
    pred=norm.cdf(np.dot(X_test, beta_max_acc))
    print("-- best: ", roc_auc_score(Y_test, pred), beta_max_acc, accuracy(beta_max_acc, X_train, Y_train), "acc test: ", accuracy(beta_max_acc, X_test, Y_test))
    yield roc_auc_score(Y_test, pred), beta_max_acc, accuracy(beta_max_acc, X_train, Y_train), accuracy(beta_max_acc, X_test, Y_test)
#     print("poate nedominate:")
#     betaMin=Beta[np.where(f_minus==np.min(f_minus))]
#     fmin=f_minus[np.where(f_minus==np.min(f_minus))]
#     for b,f in zip(betaMin, fmin):
#         pred=norm.cdf(np.dot(X_test, b))
#         print(roc_auc_score(Y_test, pred),f, b, accuracy(b, X_train, Y_train), accuracy(b,  X_test, Y_test))
#     print(f_plus, f_minus, f_indif)
#     return betaMax, betaMin

def predictiiPayoff(beta, X_test):
    """
    variante de predictii pentru un beta folosind functia de payoff a jocului
    1. media predictiilor pentru fiecare feature supra 2 pentru ca in payoff intra si cdf total de probit
    """
    pred=np.zeros(X_test.shape[0])
    atribute=beta.shape[0]
    for i, x in enumerate(X_test):
        u=np.zeros(atribute)
        for j in range(atribute):
            beta_j=beta[j]
            Phixijbj=norm.cdf(x[j]* beta_j)
            Phixb=norm.cdf(np.dot(x, beta))
            u[j]= Phixijbj # cdf pe feature 
#         u[-1]=Phixb
        print(u)
        pred[i]=(np.mean(u)+ Phixb)/2 #media cdf pe features
    print(pred)
    return pred
            
    
    

def rezultatePredictiiNoi(Beta, X_train, Y_train, X_test, Y_test):
    """
    incerc predictia cu ceva combinatie din payoff 
    
    """
    numar=Beta.shape[0]
    f_plus=np.zeros(numar)
    f_minus=np.zeros(numar)
    f_indif=np.zeros(numar)
#     fobj=accuracy
    fobj=fitness_probit
#     for i in range(numar):
#         for j in range(i+1, numar):
#             x,_,_=CareEMaiBun(Beta[i], Beta[j], X_train, Y_train)
#             if x==1:
#                 f_plus[i]+=1
#                 f_minus[j]+=1
#             elif x==-1:
#                 f_minus[i]+=1
#                 f_plus[j]+=1
#             else:
#                 f_indif[i]+=1
#                 f_indif[j]+=1
#     betaMax=Beta[np.where(f_plus==np.max(f_plus))]
#     acc=[]
#     for b in betaMax:
# #         pred=norm.cdf(np.dot(X_test, b))
# #         pred=predictiiPayoff(b, X_test )
#         acc.append( fobj(b, X_train, Y_train))
# #         print(roc_auc_score(Y_test, pred), b, accuracy(b, X_train, Y_train), accuracy(b, X_test, Y_test))
        
# #         yield roc_auc_score(Y_test, pred), b, accuracy(b, X_train, Y_train), accuracy(b, X_test, Y_test)
#     beta_max_acc=betaMax[np.where(acc==np.max(acc))][0]
# #     pred=norm.cdf(np.dot(X_test, beta_max_acc))
#     pred=predictiiPayoff(beta_max_acc, X_test)
    print(Y_test)
    
    numar=Beta.shape[0]
    probituri=[fitness_auc(beta, X_train, Y_train) for beta in Beta]
#     probituri=[accuracy(beta, X_train, Y_train) for beta in Beta]
    index=probituri.index(max(probituri))
    pred=norm.cdf(np.dot(X_test, Beta[index]))    
    print("-- best: ", color.BOLD+str(roc_auc_score(Y_test, pred))+color.END, Beta[index], accuracy(Beta[index], X_test, Y_test),  "acc test: ", accuracy(Beta[index], X_test, Y_test))
    print('\t fitness joc best: ', fitness_joc(Beta[index], X_train, Y_train))
    yield roc_auc_score(Y_test, pred), Beta[index], accuracy(Beta[index], X_train, Y_train), accuracy(Beta[index], X_test, Y_test)
    
#     print("-- best: ", roc_auc_score(Y_test, pred), beta_max_acc, accuracy(beta_max_acc, X_train, Y_train), "acc test: ", accuracy(beta_max_acc, X_test, Y_test))
#     yield roc_auc_score(Y_test, pred), beta_max_acc, accuracy(beta_max_acc, X_train, Y_train), accuracy(beta_max_acc, X_test, Y_test)
# #     print("poate nedominate:")
#     betaMin=Beta[np.where(f_minus==np.min(f_minus))]
#     fmin=f_minus[np.where(f_minus==np.min(f_minus))]
#     for b,f in zip(betaMin, fmin):
#         pred=norm.cdf(np.dot(X_test, b))
#         print(roc_auc_score(Y_test, pred),f, b, accuracy(b, X_train, Y_train), accuracy(b,  X_test, Y_test))
#     print(f_plus, f_minus, f_indif)
#     return betaMax, betaMin

def rezultateProbit(Beta, X_train, Y_train, X_test, Y_test):
    numar=Beta.shape[0]
    probituri=[fitness_probit(beta, X_train, Y_train) for beta in Beta]
    index=probituri.index(max(probituri))
    pred=norm.cdf(np.dot(X_test, Beta[index]))
    print("Cel mai bun probit:",probituri[index], " AUC", roc_auc_score(Y_test, pred), "ACC", accuracy(Beta[index], X_test, Y_test))
#     print(probituri)
    return max(probituri), accuracy(Beta[index], X_train, Y_train), accuracy(Beta[index], X_test, Y_test)
