# Supplementary material for: A game-theoretic model for the classification of selected oil companies’ price changes
Source: PeerJ Comput Sci. 2023 Jan 25;9:e1215. doi: 10.7717/peerj-cs.1215 (PMC10280626; doi:10.7717/peerj-cs.1215)
Supplement: Supplemental Information 2 [file peerj-cs-09-1215-s002.py]

import numpy as np
from scipy.stats import norm

import pandas as pd

from pathlib import Path
from matplotlib import pyplot
from sklearn.datasets import make_classification, make_moons
from sklearn.metrics import roc_auc_score

from statsmodels.discrete.discrete_model import Poisson, Logit, Probit
from sklearn.model_selection import StratifiedKFold


nr_instante = 100
nr_atribute = 3
nr_clase = 2
seed_set_data = 100000
pondere_set = 0.5
nrfolds=10 


def date(nr_instante = 100,    nr_atribute = 3,    nr_clase = 2,     seed_set_data = 1,     pondere_set = 0.5, class_sepa=0.5, nrfolds=10  ):

    X, y = make_classification(n_samples=nr_instante, n_features=nr_atribute, n_redundant=0, 
                               n_informative=nr_atribute, n_classes=nr_clase, 
                               class_sep=class_sepa, weights=[pondere_set])

    skf = StratifiedKFold(n_splits=nrfolds)
    skf.get_n_splits(X, y)
    return X, y, skf


def date_moon(nr_instante = 100,    nr_atribute = 3,    nr_clase = 2,     seed_set_data = 1,     pondere_set = 0.5, class_sepa=0.5, nrfolds=10  ):

    X, y = make_moons(n_samples=nr_instante, noise=class_sepa)

    skf = StratifiedKFold(n_splits=nrfolds)
    skf.get_n_splits(X, y)
    return X, y, skf


def date_train_test( X,y, procent=0.70):
    tr=int(procent*nr_instante)
    X_train=X[:tr]
    Y_train=y[:tr]
    X_test=X[tr:]
    Y_test=y[tr:]
    return X_train, Y_train, X_test, Y_test
